# Supplementary material for: Development and Validation of an ADA-Tolerant Assay for Quantification of an Exatecan-Based ADC in Monkey Plasma
Source: Molecules. 2024 Jan 24;29(3):572. doi: 10.3390/molecules29030572 (PMC10856772; doi:10.3390/molecules29030572)
Supplement: Supplementary file 1 [file molecules-29-00572-s001.zip]

Archive with 1 entries (1 files):
- molecules-2719941-supplementary.pdf
